# Supplementary material for: Molecular insights into intra-complex signal transmission during stressosome activation
Source: Commun Biol. 2022 Jun 27;5:621. doi: 10.1038/s42003-022-03549-9 (PMC9237128; doi:10.1038/s42003-022-03549-9)
Supplement: Supplementary file 4 — Supplementary Data 1 [file 42003_2022_3549_MOESM4_ESM.xlsx]

## Sheet: Sheet1
	Log2 lmo2230 expression relative to the WT strain
	WT	ΔsigB	rsbR1 (T175A)	rsbR1 (T209A)	rsbR1 (T241A)
	-0.33019	-2.12466	-0.9332	5.4088	5.50554
	-0.33606	-1.94267	-1.17117	5.39819	5.46845
	0.274612	-1.56884	-0.93008	5.62073	6.28366
	0.312893	-1.46574	-1.04611	5.62073	6.18411
	0.104469	-1.55133	-0.87203	5.51605	6.12451
	-0.02572	-1.33457	-0.88086	5.52488	6.12333
AVG	6.66667e-07	-1.66463	-0.972242	5.5149	5.94827
STDEV	0.285255	0.303131	0.11552	0.0973411	0.362228
	Log2 inlA expression relative to the WT strain
	WT	ΔsigB	rsbR1 (T175A)	rsbR1 (T209A)	rsbR1 (T241A)
	0.248005	-0.33703	0.272891	2.78481	3.16715
	0.182049	-0.12024	0.383739	2.82606	3.21552
	0.313497	0.369489	0.042315	3.16281	3.28956
	0.362983	0.237499	-0.01303	3.2583	3.2377
	-0.51613	0.516374	0.733552	2.91576	3.45315
	-0.5904	0.46681	0.725317	2.924	3.4826
AVG	6.66667e-07	0.188817	0.357464	2.97862	3.30761
STDEV	0.433508	0.343982	0.322858	0.189694	0.130557
